# Supplementary material for: Interplay between the (Poly)phenol Metabolome, Gut Microbiome, and Cardiovascular Health in Women: A Cross-Sectional Study from the TwinsUK Cohort
Source: Nutrients. 2023 Apr 14;15(8):1900. doi: 10.3390/nu15081900 (PMC10141398; doi:10.3390/nu15081900)
Supplement: Supplementary file 1 [file nutrients-15-01900-s001.zip]

Archive with 2 entries (2 files):
- Supplemental table.xlsx
- suppplemental figures.pdf
